# Supplementary material for: Iron-Doped Monoclinic Strontium Iridate as a Highly Efficient Oxygen Evolution Electrocatalyst in Acidic Media
Source: Nanomaterials (Basel). 2023 Feb 22;13(5):797. doi: 10.3390/nano13050797 (PMC10005387; doi:10.3390/nano13050797)
Supplement: Supplementary file 1 [file nanomaterials-13-00797-s001.zip]

Archive with 1 entries (1 files):
- nanomaterials-2220148-supplementary.pdf
